# Supplementary material for: Effect of frequency on fretting wear behavior of Ti/TiN multilayer film on depleted uranium
Source: PLoS One. 2017 Apr 6;12(4):e0175084. doi: 10.1371/journal.pone.0175084 (PMC5383101; doi:10.1371/journal.pone.0175084)
Supplement: S1 File — (ZIP) [file pone.0175084.s001.zip]

Archive with 35 entries (25 files):
- Supporting Information file/
- Supporting Information file/Fig 1/
- Supporting Information file/Fig 1/Cross section.jpg
- Supporting Information file/Fig 1/surface.jpg
- Supporting Information file/Fig 2/
- Supporting Information file/Fig 2/Fig 2.ai
- Supporting Information file/Fig 3/
- Supporting Information file/Fig 3/AES.opj
- Supporting Information file/Fig 3/XRD.opj
- Supporting Information file/Fig 4/
- Supporting Information file/Fig 4/20hz.opj
- Supporting Information file/Fig 4/2hz.opj
- Supporting Information file/Fig 4/50HZ.opj
- Supporting Information file/Fig 5/
- Supporting Information file/Fig 5/COF-TiN.opj
- Supporting Information file/Fig 5/COF-substrate.opj
- Supporting Information file/Fig 6/
- Supporting Information file/Fig 6/20hz-1.jpg
- Supporting Information file/Fig 6/20hz-2.jpg
- Supporting Information file/Fig 6/2hz-1.jpg
- Supporting Information file/Fig 6/2hz-3.jpg
- Supporting Information file/Fig 6/50hz-1.jpg
- Supporting Information file/Fig 6/50hz-2.jpg
- Supporting Information file/Fig 7/
- Supporting Information file/Fig 7/10Hz-1500▒╢.bmp
- Supporting Information file/Fig 7/10Hz.bmp
- Supporting Information file/Fig 7/20N-20um-2Hz.JPG
- Supporting Information file/Fig 7/2hz.jpg
- Supporting Information file/Fig 7/50Hz-20um-20N.JPG
- Supporting Information file/Fig 7/50hz.jpg
- Supporting Information file/Fig 8/
- Supporting Information file/Fig 8/Fig 8.ai
- Supporting Information file/Fig 9/
- Supporting Information file/Fig 9/Fig 9.ai
- Supporting Information file/Fig 9/wear volume.opj
